# Supplementary material for: Articulated Untethered Magnetic Actuators for Multimodal and Cross-Scale Operations
Source: Cyborg Bionic Syst. 2026 May 19;7:0560. doi: 10.34133/cbsystems.0560 (PMC13184954; doi:10.34133/cbsystems.0560)
Supplement: Supplementary 1 — Notes S1 to S11 Figs. S1 to S18 Movies S1 to S14 [file cbsystems.0560.f1.zip]

Archive with 23 entries (23 files):
- SM1-MT1.mp4
- SM10-MC2.mp4
- SM10-MC4.mp4
- SM11-MC3.mp4
- SM12-MC4.mp4
- SM13-MC5.mp4
- SM14-MC6.mp4
- SM2-MT2.mp4
- SM3-MT3.mov
- SM3-MT3.mp4
- SM4-MM1.mp4
- SM4-MT4.mp4
- SM5-MM1.mp4
- SM5-MP1.mp4
- SM6-MP1.mp4
- SM6-MP2.mp4
- SM7-MC1.mp4
- SM7-MP2.mp4
- SM8-MC2.mp4
- SM8-MP3.mp4
- SM9-MC1.mp4
- SM9-MC3.mp4
- Supporting Information0310.docx
